# Supplementary material for: Bacterial Communities Related to Aroma Formation during Spontaneous Fermentation of ‘Cabernet Sauvignon’ Wine in Ningxia, China
Source: Foods. 2022 Sep 9;11(18):2775. doi: 10.3390/foods11182775 (PMC9497756; doi:10.3390/foods11182775)
Supplement: Supplementary file 1 [file foods-11-02775-s001.zip]

Archive with 1 entries (1 files):
- foods-1891407-supplementary.pdf
